# Supplementary material for: A preliminary case study of the effect of shoe-wearing on the biomechanics of a horse’s foot
Source: PeerJ. 2016 Jul 14;4:e2164. doi: 10.7717/peerj.2164 (PMC4950542; doi:10.7717/peerj.2164)
Supplement: Data S3 [file peerj-04-2164-s013.xlsx]

## Sheet: PIP
Percent of Stance	Proximal Interphalangeal Joint (PIP)								Distal Interphalangeal Joint (DIP)
	Shod				Unshod				Shod				Unshod
	Trial008	Trial009	Trial014	Trial043	Trial013	Trial034	Trial051	Trial054	Trial008	Trial009	Trial014	Trial043	Trial013	Trial034	Trial051	Trial054
0	2.0581	5.3761	2.9307	6.3279	2.6682	0.54977	0.35883	2.5624	-3.0096	-3.6079	-2.16	-0.41269	2.3048	0.76733	0.94549	2.0937
1	4.6885	5.6224	8.0963	6.4505	3.152	1.1965	0.68761	3.3974	-3.0271	-0.28954	-3.9874	0.15386	2.746	1.5854	1.5537	2.7924
2	6.5291	5.6696	8.9715	6.4514	3.5858	1.8535	1.0159	4.2043	-1.5497	2.4226	-1.7171	0.13057	3.1829	2.4203	2.1629	3.4686
3	6.9905	5.6857	8.67	6.4514	3.9531	2.5006	1.3448	4.9547	-0.5457	4.1377	-0.13945	-3.5628	3.6141	3.239	2.7709	4.0997
4	7.0838	5.6904	7.5608	6.4511	4.2373	3.1178	1.6754	5.6206	0.2332	4.5698	0.075247	-3.0285	4.0382	4.0085	3.3755	4.6631
5	7.0832	5.6911	6.4523	6.4515	4.4218	3.6848	2.0089	6.1738	1.0279	4.6592	0.21458	-0.15674	4.4538	4.6957	3.9747	5.1362
6	7.0469	5.6898	6.3482	6.4514	4.4899	4.1817	2.3463	6.586	1.9051	4.737	0.53658	2.5516	4.8593	5.2675	4.5661	5.4965
7	6.9795	5.6811	6.2687	6.4514	4.4899	4.5881	2.6889	6.8293	2.6567	4.7965	0.91174	3.2297	5.3056	5.6908	5.1478	5.7215
8	6.8732	5.6565	6.4107	6.4515	4.4881	4.8981	3.0376	6.8934	3.0822	4.8549	1.2223	3.7916	5.8043	5.9525	5.7174	5.8022
9	6.7309	5.6177	6.6375	6.4257	4.4873	5.1746	3.3888	6.9147	3.2672	4.8907	1.4255	4.1144	6.2871	6.1623	6.2658	5.8404
10	6.5877	5.559	6.7591	6.3397	4.4899	5.3568	3.6753	6.9268	3.4161	4.893	1.5422	4.2744	6.6853	6.2964	6.6856	5.8627
11	6.4378	5.4755	6.8428	6.2501	4.4921	5.3786	3.8843	6.9314	3.5107	4.893	1.5711	4.4354	6.9895	6.3184	6.9463	5.8717
12	6.2943	5.3911	6.8833	6.1337	4.4902	5.3407	4.029	6.9299	3.5816	4.893	1.6857	4.5791	7.236	6.342	7.0556	5.8702
13	6.1578	5.3033	6.8862	5.9854	4.4881	5.2693	4.1224	6.9241	3.6444	4.893	1.9103	4.7289	7.4148	6.378	7.058	5.8606
14	6.0142	5.2092	6.8661	5.812	4.4899	5.1607	4.1776	6.9153	3.6902	4.893	2.1932	4.8244	7.5154	6.4049	7.065	5.8456
15	5.8631	5.1109	6.6728	5.6217	4.4883	5.011	4.2078	6.9051	3.7348	4.893	2.6645	4.8812	7.5616	6.401	7.0749	5.8278
16	5.7056	5.0049	6.3786	5.4305	4.4718	4.8164	4.2253	6.8951	3.7758	4.893	3.0172	4.9345	7.5882	6.3446	7.0767	5.8098
17	5.5466	4.8791	6.0949	5.2354	4.4404	4.5737	4.1717	6.8868	3.8127	4.893	2.9867	4.9791	7.5899	6.2208	6.9865	5.7942
18	5.3886	4.6888	5.7657	5.0344	4.3943	4.2878	4.0134	6.8818	3.8454	4.893	3.1154	5.0138	7.5616	6.0818	6.7647	5.7837
19	5.2279	4.4284	5.3952	4.8259	4.3336	3.9672	3.7815	6.8813	3.872	4.893	3.4108	5.0327	7.4979	5.9424	6.4456	5.7804
20	5.0625	4.0978	5.0056	4.6074	4.2585	3.6196	3.5067	6.857	3.8906	4.893	3.7665	5.028	7.3934	5.8018	6.0635	5.7493
21	4.8877	3.7303	4.619	4.3844	4.1692	3.2528	3.2199	6.7888	3.8987	4.893	4.0753	5.0107	7.2429	5.6591	5.6525	5.6652
22	4.6927	3.3665	4.2578	4.1603	4.0657	2.8745	2.9518	6.6827	3.8845	4.893	4.23	4.9815	7.0409	5.5135	5.247	5.5354
23	4.4878	2.9795	3.9229	3.9371	3.9529	2.4925	2.7318	6.5441	3.8269	4.893	4.2558	4.938	6.788	5.3641	4.8795	5.367
24	4.2858	2.5781	3.5907	3.7133	3.8359	2.1147	2.5383	6.3788	3.7218	4.893	4.3169	4.8757	6.4935	5.2098	4.5217	5.1672
25	4.0835	2.087	3.2671	3.4894	3.7138	1.7486	2.3489	6.1924	3.5816	4.893	4.38	4.8008	6.163	5.05	4.1502	4.9431
26	3.8878	1.4364	2.9588	3.2655	3.5854	1.4023	2.1631	5.9905	3.3935	4.893	4.407	4.7225	5.8018	4.8836	3.7689	4.7019
27	3.706	0.78731	2.6726	3.0417	3.4496	1.0833	1.9801	5.7755	3.1281	4.893	4.3595	4.6433	5.4153	4.7097	3.3816	4.4465
28	3.5325	0.33866	2.4153	2.8178	3.3051	0.79952	1.799	5.5314	2.8087	4.893	4.2027	4.5626	5.0091	4.5275	2.9921	4.1569
29	3.3586	0.016882	2.1918	2.5939	3.1507	0.55712	1.6191	5.2604	2.4846	4.8928	4.0416	4.4797	4.5885	4.3344	2.6041	3.8355
30	3.186	-0.29845	1.996	2.3699	2.9855	0.33683	1.4394	4.968	2.1471	4.8924	3.9273	4.3937	4.1591	4.1052	2.2213	3.4895
31	3.0153	-0.60726	1.8188	2.1457	2.8081	0.12946	1.2593	4.6598	1.8169	4.8917	3.831	4.304	3.7262	3.8355	1.8471	3.126
32	2.8506	-0.90794	1.6512	1.9212	2.6173	-0.066457	1.0791	4.3415	1.5179	4.8907	3.7243	4.2101	3.2952	3.5307	1.4704	2.7521
33	2.6812	-1.2021	1.4841	1.6962	2.4122	-0.25241	0.89926	4.0187	1.2036	4.8894	3.5789	4.1135	2.8717	3.1958	1.0874	2.375
34	2.5013	-1.4948	1.3113	1.4705	2.1912	-0.42986	0.71989	3.697	0.85612	4.8872	3.374	3.9986	2.4611	2.8361	0.70137	2.0018
35	2.3065	-1.7883	1.1436	1.244	1.9661	-0.6003	0.54108	3.3832	0.4404	4.8853	3.1398	3.8431	2.0574	2.4569	0.31552	1.6438
36	2.1011	-2.0806	0.98115	0.98512	1.7551	-0.76519	0.36291	3.08	-0.026132	4.883	2.8794	3.6823	1.6455	2.0635	-0.066891	1.308
37	1.8916	-2.371	0.8208	0.66818	1.5568	-0.926	0.18546	2.7862	-0.51188	4.8759	2.5879	3.5582	1.2269	1.6609	-0.4426	0.99164
38	1.6813	-2.6597	0.65959	0.30812	1.3692	-1.0842	0.0088227	2.5007	-1.0029	4.8619	2.2604	3.4487	0.80337	1.2545	-0.80837	0.69192
39	1.4726	-2.9467	0.49451	-0.079999	1.1903	-1.2413	-0.16692	2.2223	-1.4879	4.8425	1.8919	3.3315	0.37673	0.8495	-1.1609	0.40606
40	1.2641	-3.2304	0.32401	-0.48113	1.0181	-1.3988	-0.34168	1.9498	-1.9738	4.8185	1.465	3.1842	-0.051209	0.45111	-1.4971	0.13129
41	1.0556	-3.5096	0.15034	-0.8802	0.85075	-1.5578	-0.51538	1.682	-2.4614	4.7954	0.96784	2.9845	-0.47864	0.063535	-1.8135	-0.13518
42	0.84724	-3.785	-0.025243	-1.2622	0.68619	-1.7127	-0.68752	1.4177	-2.9494	4.7735	0.4301	2.71	-0.90376	-0.33598	-2.1109	-0.39613
43	0.63933	-4.0571	-0.20156	-1.612	0.52247	-1.8614	-0.85709	1.1556	-3.4373	4.7306	-0.11752	2.3385	-1.3248	-0.75538	-2.3991	-0.65434
44	0.43178	-4.3264	-0.37743	-1.9162	0.35757	-2.0051	-1.0244	0.89542	-3.9257	4.6696	-0.64427	1.8449	-1.7398	-1.1894	-2.6796	-0.9109
45	0.22427	-4.5932	-0.55163	-2.1846	0.19374	-2.1449	-1.19	0.64166	-4.4143	4.614	-1.1199	1.1964	-2.153	-1.6327	-2.9531	-1.155
46	0.01647	-4.8556	-0.7207	-2.4271	0.036815	-2.2819	-1.3543	0.39428	-4.9028	4.46	-1.5544	0.41566	-2.5725	-2.0803	-3.2206	-1.3869
47	-0.19009	-5.1126	-0.88594	-2.6505	-0.11456	-2.4174	-1.5176	0.15201	-5.3921	4.1056	-1.9675	-0.46328	-2.9953	-2.5267	-3.4828	-1.6095
48	-0.3944	-5.3646	-1.0517	-2.8614	-0.26196	-2.5524	-1.6805	-0.086412	-5.8832	3.5679	-2.3602	-1.4064	-3.4178	-2.9668	-3.7405	-1.8257
49	-0.59793	-5.6115	-1.2223	-3.0664	-0.40696	-2.6881	-1.8434	-0.32227	-6.375	2.9294	-2.7336	-2.3797	-3.8368	-3.3953	-3.9945	-2.0386
50	-0.80218	-5.8532	-1.4021	-3.2721	-0.55115	-2.8257	-2.0067	-0.55683	-6.8662	2.2554	-3.0888	-3.3492	-4.2486	-3.807	-4.2456	-2.251
51	-1.0086	-6.0913	-1.5954	-3.4851	-0.69611	-2.9663	-2.171	-0.79136	-7.3557	1.5041	-3.4362	-4.2813	-4.6499	-4.1968	-4.4946	-2.4661
52	-1.2188	-6.322	-1.8031	-3.694	-0.84342	-3.1111	-2.3365	-1.0271	-7.8423	0.72407	-3.8437	-5.2288	-5.0372	-4.5593	-4.7423	-2.6867
53	-1.4342	-6.541	-2.0209	-3.891	-0.99466	-3.2612	-2.5038	-1.2655	-8.325	-0.013356	-4.3082	-6.2358	-5.4071	-4.8902	-4.9896	-2.9158
54	-1.655	-6.748	-2.2439	-4.0843	-1.1514	-3.4145	-2.6733	-1.5017	-8.8036	-0.66169	-4.8097	-7.2727	-5.7562	-5.2362	-5.2371	-3.1461
55	-1.8783	-6.9458	-2.4671	-4.2806	-1.3141	-3.5692	-2.8455	-1.7303	-9.2811	-1.2471	-5.328	-8.3145	-6.0756	-5.6238	-5.4858	-3.3708
56	-2.1198	-7.1371	-2.6856	-4.4777	-1.4806	-3.7254	-3.0208	-1.9518	-9.7444	-1.8023	-5.8431	-9.365	-6.3573	-6.0459	-5.7363	-3.5959
57	-2.3989	-7.3241	-2.897	-4.6746	-1.6501	-3.8828	-3.1996	-2.1669	-10.177	-2.3119	-6.3429	-10.423	-6.6096	-6.496	-5.9896	-3.8268
58	-2.7378	-7.5021	-3.1049	-4.8714	-1.8219	-4.0413	-3.3823	-2.374	-10.561	-2.7918	-6.8468	-11.486	-6.8414	-6.9671	-6.2464	-4.0584
59	-3.1388	-7.6651	-3.3105	-5.0679	-1.9954	-4.201	-3.5696	-2.5742	-10.893	-3.2773	-7.3741	-12.551	-7.0618	-7.4525	-6.5075	-4.2929
60	-3.564	-7.8097	-3.5148	-5.2642	-2.1699	-4.3616	-3.7669	-2.7704	-11.207	-3.7792	-7.9435	-13.613	-7.2797	-7.9454	-6.7835	-4.539
61	-3.9727	-7.9417	-3.7196	-5.46	-2.3446	-4.523	-3.9938	-2.9651	-11.537	-4.2927	-8.5781	-14.671	-7.5039	-8.4392	-7.1127	-4.8018
62	-4.3606	-8.0683	-3.9289	-5.6555	-2.5189	-4.6853	-4.2437	-3.1577	-11.886	-4.8176	-9.298	-15.721	-7.7436	-8.9269	-7.4861	-5.0599
63	-4.7487	-8.1939	-4.1363	-5.8505	-2.6921	-4.8482	-4.5069	-3.3471	-12.236	-5.354	-10.058	-16.76	-8.0075	-9.4018	-7.8892	-5.3374
64	-5.1064	-8.313	-4.3343	-6.0453	-2.8635	-5.0116	-4.7737	-3.5329	-12.616	-5.902	-10.805	-17.794	-8.3047	-9.8572	-8.3075	-5.6694
65	-5.4023	-8.4182	-4.5181	-6.2396	-3.0324	-5.1755	-5.0343	-3.7353	-13.059	-6.4615	-11.495	-18.821	-8.6441	-10.286	-8.7265	-6.0693
66	-5.6223	-8.5223	-4.7459	-6.4295	-3.1981	-5.3398	-5.2791	-4.0281	-13.58	-7.0145	-12.258	-19.777	-9.0346	-10.682	-9.1319	-6.4726
67	-5.7877	-8.636	-5.0196	-6.6119	-3.3621	-5.5044	-5.4991	-4.3964	-14.156	-7.547	-13.129	-20.592	-9.4794	-11.038	-9.518	-6.8815
68	-5.922	-8.7473	-5.3063	-6.8116	-3.5284	-5.6691	-5.6989	-4.8166	-14.761	-8.0667	-14.057	-21.332	-9.9659	-11.348	-9.982	-7.3059
69	-6.0469	-8.844	-5.5729	-7.0311	-3.6944	-5.8376	-5.8869	-5.2647	-15.365	-8.5811	-14.996	-22.054	-10.489	-11.679	-10.526	-7.7562
70	-6.1536	-8.9141	-5.7865	-7.2484	-3.8574	-6.0048	-6.0696	-5.7168	-15.973	-9.0978	-15.895	-22.738	-11.046	-12.083	-11.116	-8.2427
71	-6.2395	-8.9455	-5.9444	-7.4421	-4.0145	-6.1628	-6.2539	-6.149	-16.597	-9.624	-16.72	-23.368	-11.631	-12.534	-11.716	-8.7756
72	-6.3091	-8.9526	-6.1636	-7.5904	-4.163	-6.3197	-6.4462	-6.5374	-17.245	-10.22	-17.526	-23.922	-12.24	-13.01	-12.291	-9.3653
73	-6.3639	-8.9803	-6.4232	-7.6717	-4.2999	-6.4697	-6.6435	-6.8654	-17.931	-10.975	-18.343	-24.383	-12.87	-13.486	-12.857	-10.042
74	-6.3957	-9.0215	-6.6807	-7.6736	-4.4226	-6.6054	-6.8382	-7.1376	-18.673	-11.847	-19.193	-24.724	-13.516	-13.937	-13.455	-10.815
75	-6.413	-9.0672	-6.8941	-7.6137	-4.5334	-6.6996	-7.0369	-7.3622	-19.425	-12.79	-20.099	-24.938	-14.207	-14.61	-14.05	-11.671
76	-6.4268	-9.1087	-7.0204	-7.5054	-4.6452	-6.7568	-7.2461	-7.5474	-20.136	-13.759	-21.083	-25.059	-15.017	-15.675	-14.606	-12.593
77	-6.4383	-9.1373	-7.0948	-7.3612	-4.7583	-6.8204	-7.4724	-7.7014	-20.838	-14.715	-22.003	-25.123	-15.931	-16.969	-15.089	-13.566
78	-6.4452	-9.1551	-7.2133	-7.194	-4.8722	-6.8929	-7.7066	-7.8324	-21.531	-15.778	-22.648	-25.165	-16.923	-18.655	-15.529	-14.575
79	-6.4486	-9.1686	-7.3589	-7.0164	-4.9862	-6.9711	-7.8446	-7.9487	-22.171	-16.925	-23.097	-25.221	-17.97	-20.596	-16.329	-15.606
80	-6.4495	-9.181	-7.5121	-6.7814	-5.0998	-7.0981	-7.8818	-8.0584	-22.709	-18.055	-23.437	-25.298	-19.047	-22.099	-17.482	-16.642
81	-6.416	-9.191	-7.6536	-6.4145	-5.2124	-7.2782	-7.8357	-8.17	-23.098	-19.222	-23.754	-25.338	-20.132	-22.765	-18.889	-17.668
82	-6.331	-9.2003	-7.7638	-6.0888	-5.3234	-7.4615	-7.7236	-8.2564	-23.369	-20.385	-24.125	-25.352	-21.199	-22.976	-20.452	-18.66
83	-6.2176	-9.2119	-7.8274	-5.9825	-5.4321	-7.6185	-7.563	-8.2891	-23.59	-21.478	-24.414	-25.353	-22.226	-23.158	-22.072	-19.618
84	-6.0975	-9.2266	-7.8534	-5.9832	-5.5381	-7.7452	-7.3714	-8.2853	-23.827	-22.445	-24.606	-25.353	-23.188	-23.567	-23.652	-20.576
85	-5.9595	-9.2311	-7.8455	-5.9832	-5.6407	-7.8459	-7.1661	-8.2632	-24.049	-23.259	-24.799	-25.353	-24.061	-24.001	-25.092	-21.565
86	-5.8043	-9.2303	-7.7066	-5.9832	-5.7394	-7.8915	-6.9645	-8.2404	-24.256	-23.675	-24.982	-25.353	-24.821	-24.228	-26.296	-22.616
87	-5.6472	-9.2266	-7.4874	-5.9832	-5.8152	-7.8911	-6.7842	-8.1926	-24.484	-23.729	-25.148	-25.353	-25.522	-24.019	-27.163	-23.759
88	-5.5001	-9.2213	-7.2509	-5.9832	-5.8292	-7.8341	-6.6426	-7.428	-24.771	-23.74	-25.31	-25.353	-26.232	-23.466	-27.596	-24.918
89	-5.3523	-9.221	-6.9323	-5.9832	-5.7903	-7.6321	-6.557	-6.0029	-25.128	-23.544	-25.487	-25.353	-26.592	-22.864	-27.497	-25.926
90	-5.2087	-9.2112	-6.7032	-5.9832	-5.1125	-7.1962	-6.5451	-4.3528	-25.506	-23.339	-25.602	-25.353	-26.693	-22.51	-26.766	-26.62
91	-5.0787	-9.0706	-6.7737	-5.9832	-3.9452	-6.437	-6.6242	-2.9103	-25.853	-23.341	-25.569	-25.353	-26.725	-22.7	-25.306	-26.838
92	-4.9709	-9.1843	-7.3538	-5.9832	-2.8092	-5.2655	-6.8118	-2.1082	-26.13	-23.345	-25.302	-25.353	-26.764	-23.729	-23.019	-26.415
93	-4.9007	-10.126	-8.6537	-5.9832	-1.6571	-3.5924	-7.1255	-2.3796	-26.316	-23.377	-24.712	-25.353	-26.834	-25.896	-19.804	-25.189
94	-4.8879	-12.469	-10.883	-5.9832	-3.452	-1.3286	-7.5827	-4.1577	-26.351	-23.466	-23.715	-25.353	-26.745	-29.495	-15.565	-22.997
95	-4.8879	-16.79	-14.253	-5.9832	-13.438	1.6153	-8.201	-7.8756	-26.351	-23.641	-22.224	-25.353	-26.252	-34.823	-10.202	-19.675
96	-4.8879	-23.664	-18.973	-5.9832	-36.899	5.3283	-8.9977	-13.966	-26.351	-23.931	-20.151	-25.353	-25.11	-42.177	-3.6167	-15.061
97	-4.8879	-33.664	-25.253	-5.9832	-79.119	9.8997	-9.9904	-22.863	-26.351	-24.364	-17.411	-25.353	-23.076	-51.852	4.289	-8.9914
98	-4.8879	-47.366	-33.303	-5.9832	-145.38	15.419	-11.197	-34.999	-26.351	-24.969	-13.916	-25.353	-19.904	-64.146	13.614	-1.303
99	-4.8879	-65.345	-43.333	-5.9832	-240.96	21.974	-12.634	-50.808	-26.351	-25.776	-9.5806	-25.353	-15.35	-79.354	24.456	8.1672
100	-4.8879	-88.175	-55.553	-5.9832	-371.16	29.656	-14.319	-70.722	-26.351	-26.812	-4.3174	-25.353	-9.1693	-97.773	36.914	19.582
